# Supplementary material for: Enhancing the Mechanical Properties of Injectable Nanocomposite Hydrogels by Adding Boronic Acid/Boronate Ester Dynamic Bonds at the Nanoparticle–Polymer Interface
Source: Gels. 2024 Oct 2;10(10):638. doi: 10.3390/gels10100638 (PMC11507314; doi:10.3390/gels10100638)
Supplement: Supplementary file 1 [file gels-10-00638-s001.zip]

Archive with 1 entries (1 files):
- gels-3220596-supplementary.pdf
